# Supplementary material for: Immune Gene Networks from Lung Cancer Patients Treated with Immune Checkpoint Inhibitors
Source: Biomedicines. 2024 Mar 12;12(3):628. doi: 10.3390/biomedicines12030628 (PMC10968332; doi:10.3390/biomedicines12030628)
Supplement: Supplementary file 1 [file biomedicines-12-00628-s001.zip]

Archive with 1 entries (1 files):
- biomedicines-2862177-supplementary.pdf
